# Supplementary material for: Clinical Presentation of Left Ventricular Noncompaction Cardiomyopathy and Bradycardia in Three Families Carrying HCN4 Pathogenic Variants
Source: Genes (Basel). 2022 Mar 8;13(3):477. doi: 10.3390/genes13030477 (PMC8949387; doi:10.3390/genes13030477)
Supplement: Supplementary file 1 [file genes-13-00477-s001.zip]

Archive with 1 entries (1 files):
- genes-1622434-supplementary.pdf
